# Supplementary material for: The rate of spontaneous mutations in yeast deficient for MutSβ function
Source: G3 (Bethesda). 2022 Dec 19;13(3):jkac330. doi: 10.1093/g3journal/jkac330 (PMC9997558; doi:10.1093/g3journal/jkac330)
Supplement: jkac330_Supplementary_Data [file jkac330_supplementary_data.zip]

Archive with 3 entries (3 files):
- Supplemental_Table_8_G3-2022-403960.tsv
- Supplemental_Tables_1-6_G3-2022-403960.xlsx
- Supplementary Figures and Table Legends v2.pdf
